# Supplementary material for: Extracellular calcium functions as a molecular glue for transmembrane helices to activate the scramblase Xkr4
Source: Nat Commun. 2023 Sep 11;14:5592. doi: 10.1038/s41467-023-40934-2 (PMC10495444; doi:10.1038/s41467-023-40934-2)
Supplement: Supplementary file 2 — Supplementary Software [file 41467_2023_40934_MOESM2_ESM.zip]

Archive with 4 entries (3 files):
- Suzuki Supplementary Software/
- Suzuki Supplementary Software/Correlation Matrix.txt
- Suzuki Supplementary Software/MD Analysis 1.dcd
- Suzuki Supplementary Software/MD analysis 2.dcd
