# Supplementary material for: Extracellular calcium functions as a molecular glue for transmembrane helices to activate the scramblase Xkr4
Source: Nat Commun. 2023 Sep 11;14:5592. doi: 10.1038/s41467-023-40934-2 (PMC10495444; doi:10.1038/s41467-023-40934-2)
Supplement: Supplementary file 6 — Source Data [file 41467_2023_40934_MOESM6_ESM.xlsx]

## Sheet: Figure 1
	Figure 1d Effect of Ca2+ concentration on Xkr4 activity																										Figure 1g Force-extension curve of aXkr4
		Calcium concentration																									Without Ca2+
	Time (min)	0 mM			0.03 mM			0.06 mM			0.125 mM			0.25 mM			0.5 mM			1.0 mM			2.0 mM				Sample1		Sample2		Sample3		Sample4		Sample5		Sample6		Sample7		Sample8		Sample9		Sample10		Sample11
	0	0.018142	0.035133	0.042837	0.01972	0.045782	0.0303691	0.022452	0.043912	0.030368	0.027709	0.037824	0.033609	0.033996	0.041364	0.0394226	0.0473132	0.042685	0.045805	0.056704	0.050143	0.050271	0.055067	0.048192	0.055372		Force F [pN]	Extension d [um]	Force F [pN]	Extension d [um]	Force F [pN]	Extension d [um]	Force F [pN]	Extension d [um]	Force F [pN]	Extension d [um]	Force F [pN]	Extension d [um]	Force F [pN]	Extension d [um]	Force F [pN]	Extension d [um]	Force F [pN]	Extension d [um]	Force F [pN]	Extension d [um]	Force F [pN]	Extension d [um]
	4	0.030138	0.045904	0.0465	0.066886	0.079348	0.0667632	0.166924	0.13185	0.162528	0.368019	0.250761	0.34166	0.543391	0.420583	0.525365	0.703047	0.554542	0.701538	0.80736	0.707386	0.817686	0.934433	0.772625	0.866087		-0.00261898	0.295522	0.00567694	-0.661381	-0.00663762	1.30035	-0.00393	0.0528638	-0.00296391	0.872464	0.00407407	0.449465	0.0153791	-0.0206639	0.0251879	-0.435674	0.00959695	0.0446921	-0.00238562	0.0707708	-0.00411111	0.967022
	8	0.048476	0.048476	0.048476	0.11822	0.11822	0.11822	0.292329	0.292329	0.292329	0.53421	0.53421	0.53421	0.742493	0.742493	0.742493	0.879134	0.879134	0.879134	0.96705	0.96705	0.96705	1	1	1		0.162259	6.54813	0.0210364	3.44512	0.0802905	5.40207	-0.00523719	4.42214	0.0128531	2.80985	0.0110022	3.30419	0.0163595	0.784392	0.0106127	0.756382	0.0119499	0.376748	0.0261765	0.323993	0.0161503	4.24936
																											0.118506	2.84157	0.00240896	3.15606	0.0751271	6.14263	0.0361354	0.884197	-0.0134214	3.0153	-0.0148148	2.01897	0.0301503	2.49723	0.0281944	1.84333	-0.00576253	1.23436	0.0831046	-0.758174	-0.00391503	3.99136
																											0.125549	1.74804	-0.0227544	3.12979	0.0603558	5.01507	0.036985	0.681142	0.00834328	3.3163	-0.00363834	1.78485	0.0101503	3.47906	0.0707435	3.79505	0.0143028	1.69064	0.00879085	3.9121	-0.00306536	4.73908
	Figure 1e Effect of intracellular Ca2+																										0.152986	3.06003	0.00319328	3.93006	0.0819245	6.09485	0.020972	1.08725	-0.00472862	3.22552	0.00498911	1.99747	0.0162288	3.35484	0.0544036	5.8471	0.0229303	3.42258	0.0413399	4.87483	0.0204641	4.26369
		mean fluoresence intensity (MFI)																									0.149262	3.47329	0.00593838	2.83117	0.106369	6.05424	0.0213641	0.798197	0.00677465	3.05352	0.0242702	1.68691	0.020281	3.56984	0.0444036	5.87338	0.0169826	3.57786	0.0639542	2.99955	0.00209804	4.24697
	Ca2+ (mM)	- A23187				+ A23187																					0.155733	2.32181	-0.00321195	3.13217	0.113885	7.13402	0.0234556	0.98453	0.00644785	2.83135	-0.00572985	1.95208	0.0110654	3.749	0.0467565	6.19588	0.0286819	3.38436	0.0207516	3.79027	-0.00567974	4.62441
	0	719	647	594	635	706	613	689	629																		0.168765	2.29222	0.00378151	3.55501	0.11833	7.9343	0.00633144	0.783864	0.025206	2.87435	0.0166885	1.8398	-0.00547059	3.72034	0.0411356	6.29144	0.0231264	3.74508	0.0503595	4.26327	-0.00587582	4.50258
	0.125	3530	2470	2873	3203	3596	2633	2522	2894																		0.150014	3.37652	0.0273763	2.87656	0.100225	7.75513	0.0160046	1.36914	0.0280818	2.18635	0.0209368	1.70841	0.0219804	3.58178	0.0317239	6.59005	0.0326688	3.50858	0.0749346	2.80605	0.000660131	4.63636
	2	6143	6576	7726	7468	5298	5573	5777	5759																		0.136131	2.99289	0.0235854	2.97212	0.113951	7.2033	0.0168543	0.92003	-2.27337e-05	2.72146	0.0268192	1.42174	0.0753137	4.04284	0.0260376	19.2703	0.0361329	3.39391	0.0415359	3.22172	-0.000385621	5.9383
																											0.142091	3.33642	0.00273576	3.44273	0.123558	7.73363	0.0149589	1.13742	0.021742	2.84569	-0.00383442	2.00463	0.0228954	7.23917	0.148783	14.3181	0.0452179	3.35569	0.0527778	3.47494	0.0309216	6.83652
																											0.234462	5.45949	0.050056	5.8794	0.10663	7.89607	-0.00824373	6.30697	0.0606962	4.71857	0.0115251	5.96541	-0.00514379	7.58795	0.140743	13.4892	0.0648257	3.30791	0.0564379	3.36505	0.00530065	7.85658
																											0.203235	2.42027	0.054958	5.0194	0.100225	7.75274	0.035155	2.90042	-0.00414038	5.87719	0.0152505	3.23491	0.025183	6.68973	0.0818546	14.6406	0.0142375	7.55775	0.0867647	3.42716	0.00595425	7.65113
																											0.18439	4.19839	0.00260504	6.0299	0.121402	8.05374	0.0164622	2.98642	0.0404348	5.26802	0.00877996	3.09635	0.0554444	6.50817	0.119371	14.6382	0.0650871	6.1698	0.060098	5.64405	0.00569281	7.92347
																											0.202129	4.43154	0.03169	6.12067	0.12846	7.7408	0.00489353	3.21336	0.0573629	4.38891	0.0137473	3.83691	0.0552484	6.68973	0.116495	13.728	0.0486166	6.2773	0.0551961	7.00094	0.0193529	7.79686
																											0.173115	4.5221	0.0306443	5.66917	0.0987219	7.73841	0.0329981	2.85981	0.0197812	5.37791	0.0203486	3.52635	0.0296928	7.15317	0.113096	14.0458	0.0166558	7.06803	0.0805556	5.85427	0.0223595	7.37402
	Figure 1b left SDS-PAGE of purified XRCC4/C																										0.198419	4.67465	-0.00295051	6.22817	0.158068	8.96152	0.0465929	2.01892	0.0308923	5.17724	0.0114597	3.02469	0.0270131	6.85934	0.109044	14.8126	0.0724074	5.93091	0.0672876	5.91399	-0.00110458	8.35586
																											0.208175	3.74713	0.0213632	5.91045	0.130225	8.84207	0.0263314	2.49431	0.0365132	5.04585	0.0213943	3.42363	0.0179281	7.33473	0.122639	13.8929	0.048878	6.10053	0.0816667	6.0836	0.0114444	8.11936
																											0.204264	3.78257	0.0331933	5.66679	0.143689	10.2014	0.0233903	3.10586	0.0838335	3.73674	0.0219826	3.89424	0.0152484	6.91667	0.118325	14.3922	0.0247603	6.48991	0.0895752	5.70138	0.0223595	8.1743
																											0.156496	5.21314	0.0281606	5.92717	0.138068	10.3136	0.0307759	2.7332	0.00958511	5.39463	0.00636166	3.46663	0.0700196	7.47806	0.0491095	19.5952	0.0286819	6.3418	0.0774837	5.6536	0.0257582	10.4437
																											0.235264	3.16791	0.0263959	5.6859	0.168134	10.4832	0.0263314	2.77859	0.0697158	4.29813	-0.0131808	3.78913	0.0323072	9.2315	0.146822	17.1274	0.0528649	6.01214	0.0682026	5.90205	0.0326209	9.9803
																											0.225791	7.3244	0.067507	8.29695	0.121663	10.4976	0.0405798	8.32559	0.0511537	7.4658	0.034793	8.41641	0.00805882	9.96728	0.119436	16.6353	0.050512	6.29403	0.0882026	5.93549	0.0475229	10.3171
																											0.235883	4.31822	0.0690756	7.39873	0.177088	10.3734	0.0445014	4.77092	0.037559	7.65213	0.0387146	5.75041	0.0637451	9.80961	0.117279	17.3735	0.0194009	9.14397	0.137222	5.45772	0.0491569	10.482
																											0.275932	4.41438	0.0425397	8.07479	0.140552	10.3734	0.0394687	3.87747	0.0865132	8.19441	-0.00167756	5.99408	0.0696275	9.24345	0.14643	16.6807	0.0342375	8.95525	0.0974837	7.99472	0.0411176	10.4652
																											0.266843	4.2473	0.0526704	8.5884	0.159964	10.1918	0.0334556	4.75181	0.0454675	9.98846	0.0115251	8.75324	0.0534837	9.96011	0.157083	16.2101	0.0329303	8.63991	0.0945425	9.75294	0.044451	10.1786
																											0.234472	4.85714	0.0502521	7.85501	0.156369	10.2372	0.0616256	4.18086	0.0539642	10.428	0.0546623	7.27213	0.0501503	10.2969	0.132247	16.5708	0.0222113	8.91464	0.125719	7.84183	0.0420327	10.5011
																											0.236431	5.33734	0.0606443	7.86217	0.194147	11.6777	0.0362661	4.5392	0.0630492	11.0252	0.02878	7.48952	0.0498889	9.97923	0.107672	17.5646	0.0363943	8.86686	0.100229	8.08072	0.0557582	10.2383
																											0.246131	4.67464	0.0701214	8.56451	0.171206	11.8521	0.0488805	4.16175	0.0618073	10.4209	0.0337473	8.03658	0.0457712	9.69017	0.139567	16.6568	0.0265251	8.73308	0.0851961	9.27516	0.0481111	10.3482
																											0.245331	5.06222	0.0631933	7.9219	0.149833	11.9214	0.0575733	4.74703	0.0633106	10.1103	0.0303486	8.18708	0.0714575	10.3137	0.110155	17.2397	0.0248257	9.1153	0.127614	8.28616	0.0608562	10.1738
																											0.23914	5.25268	0.0485528	7.91473	0.165977	11.7828	0.055351	4.4102	0.0514805	11.1996	0.0224401	7.99119	0.133418	10.8249	0.0708742	21.7141	0.038878	8.64947	0.103105	8.14999	0.0580458	13.2053
																											0.238683	4.6411	0.0361998	8.33517	0.19284	12.1411	0.0536517	4.07814	0.0614152	10.8509	0.0245969	8.79863	0.0875359	16.2644	0.158913	19.447	0.0413617	8.90986	0.0968954	8.47966	0.0731438	13.0596
																											0.320979	7.02967	0.102997	10.6667	0.188722	12.2367	0.0540439	10.3275			0.113028	19.8234	0.0266209	18.1421	0.158391	18.8665	0.0552832	8.89075	0.100425	8.85472	0.0604641	13.2626
																											0.247077	5.69835	0.102213	10.2511	0.182317	12.1817	0.0882922	5.82681			0.0740741	14.8569	0.0337451	16.4866	0.130417	19.3658	0.0184205	12.6317	0.168464	7.9756	0.0704641	12.9807
																											0.29159	5.81291	0.0588796	11.0275	0.168656	12.3084	0.0692726	5.79575			0.0194989	17.272	0.0330261	15.9897	0.134273	19.4614	0.0632571	11.5305	0.124869	10.5795	0.071902	12.7395
																											0.23937	7.67615	0.0761345	10.9438	0.197415	12.22	0.0779654	7.2482			0.0308061	18.863	0.0821765	15.918	0.138064	19.3085	0.0495969	11.4946	0.131144	11.6855	0.0466078	13.3367
																											0.256403	6.58537	0.0859384	10.4613	0.181075	12.3561	0.119926	7.33897			0.0540087	16.8038	0.0682549	16.9142	0.127998	19.5737	0.0275708	12.0704	0.132516	10.9952	0.057	13.2125
																											0.286269	6.22956	0.0948926	10.6381	0.182578	13.3356	0.100711	7.71642			0.0363617	16.8946	0.0193007	16.6753	0.140482	19.5474	0.058159	11.6953	0.11402	11.074	0.059549	13.4299
																											0.303854	5.96905	0.0816246	10.9176	0.221271	13.3499	0.0924752	8.65047			0.0545316	18.6289	0.0598235	16.1354	0.1346	19.2703	0.0432571	11.9246	0.11585	11.7978	0.0709216	12.7992
																											0.276868	6.6687	0.0777031	10.4541	0.210552	13.4407	0.0926713	9.12347			0.0536166	17.3294	0.0761634	16.3122	0.130678	19.6788	0.0267865	12.6986	0.131863	11.191	0.0643203	13.2268
																											0.288813	6.26558	0.0650887	10.576	0.207284	12.9677	0.108358	8.08192			0.0509368	16.3141	0.110477	17.4039	0.0951879	24.2869	0.05561	11.9246	0.128595	11.0477	0.0518366	15.8665
																											0.283899	6.48101	0.0752848	10.6763	0.2248	13.3523	0.0978347	8.8177			0.0456427	18.1822	0.0694967	19.6972	0.178325	22.2827	0.0751525	11.4516	0.12866	11.074	0.0591569	15.3075
																											0.383735	10.2567	0.130187	13.359	0.244408	13.2257					0.0727015	23.4377	0.0583856	20.0221	0.170678	21.7069	0.0590087	12.0704	0.142974	11.0405	0.0492876	15.63
																											0.327986	7.6909	0.12901	12.6232	0.244016	13.2997					0.0751198	18.7961	0.086098	19.0642	0.139567	22.6983	0.0459368	15.0756	0.173497	11.203	0.0436667	15.7423
																											0.362968	7.29619	0.0858077	13.0986	0.221075	13.283					0.0817211	19.637	0.0844641	18.756	0.147606	23.0304	0.0833224	14.6217	0.127614	14.127	0.0622941	15.1379
																											0.353977	8.70937	0.104566	13.629	0.211598	13.2997					0.0803486	20.5854	0.114072	18.7464	0.154404	22.5144	0.0875054	16.1458	0.145392	14.5642	0.0526209	15.599
																											0.367148	7.72631	0.10352	12.7355	0.207153	13.3953					0.0779956	19.4244	0.0991046	19.0188	0.163946	22.0199	0.0796623	16.5256	0.143366	13.9335	0.0543203	15.7495
																											0.366596	7.51001	0.0979645	13.0365	0.196957	14.9337					0.073159	19.2405	0.0843333	18.6724	0.192704	21.8742	0.109597	16.0861	0.152451	13.1595	0.0635359	15.5106
																											0.375914	7.52058	0.128291	13.3112	0.240748	15.0508					0.046427	20.6881	0.0986471	18.4908	0.175253	22.5454	0.0843682	16.497	0.130294	14.2823	0.0385033	16.0051
																											0.36751	8.13352	0.101886	13.4283	0.261206	16.809					0.0728976	20.208	0.106621	18.7823	0.139109	22.8847	0.0748257	16.7382	0.159118	13.5441	0.0556928	16.0385
																											0.368972	7.28221	0.0990103	13.1894	0.263885	16.5009					0.0911329	19.2452	0.146294	18.9925	0.0989134	27.715	0.0795316	16.6761	0.141928	13.869	0.0669346	18.2244
																											0.376795	7.51704	0.121429	13.0747	0.248787	17.0718					0.0637473	20.3202	0.134922	21.5629	0.19277	25.1135	0.0882898	16.5113	0.142974	14.0267	0.0636013	18.167
																											0.422404	11.9441	0.129402	15.8554	0.279114	16.8879					0.112375	24.8018	0.0701503	22.5854	0.16924	25.0968	0.105675	16.7597	0.149575	14.0888	0.0764118	17.9234
																											0.359374	9.6373	0.145415	14.9667	0.290029	16.7947					0.0998257	21.5864	0.105771	21.68	0.179436	25.295	0.0299237	24.8414	0.198856	13.5847	0.0679804	18.1049
																											0.407818	9.09454	0.120644	15.6046	0.2665	16.9046					0.0827015	21.7154	0.105052	21.1783	0.163619	25.2305	0.15646	21.8696	0.136438	16.824	0.0578497	18.5636
																											0.384254	10.3428	0.135089	15.8888	0.276826	16.6752					0.087146	22.8023	0.123092	21.4292	0.198194	24.2989	0.0712309	23.4773	0.152516	17.6793	0.0830784	17.7155
																											0.400553	9.14986	0.149337	15.3155	0.239702	17.4254					0.0951198	22.002	0.089366	22.0216	0.195123	24.5497	0.0727996	23.3626	0.188268	16.1599	0.0962157	17.78
																											0.394358	9.93769	0.122932	15.4493	0.329245	19.5777					0.0917211	21.6843	0.109824	21.3002	0.178717	25.2616	0.0933878	23.1166	0.154477	16.4585	0.0822941	18.1169
																											0.407769	9.51916	0.130906	15.736	0.291402	19.6757					0.0994989	22.4177	0.135379	21.0804	0.201201	24.4542	0.090512	22.6054	0.172582	16.8814	0.0681765	17.8421
																											0.40588	9.41145	0.133455	15.4182	0.326304	18.7751					0.0874728	22.8286	0.124725	21.5367	0.197214	24.3849	0.0561983	23.3913	0.192124	16.1217	0.0896797	17.9449
																											0.423543	8.69659	0.113978	15.5496	0.301467	19.272					0.0910022	22.4798	0.173092	21.6537	0.0949265	30.7537	0.0898584	23.3149	0.154085	16.3582	0.106216	20.2047
																											0.424432	9.21353	0.137834	15.564	0.321467	19.3054					0.0738126	22.5945	0.130739	25.0483	0.209828	28.2047	0.109074	22.7463	0.153235	16.8838	0.121771	20.4556
																											0.489268	13.1098	0.1662	18.1655	0.309898	19.1047					0.119499	28.1247	0.101196	25.3828	0.204273	27.9921	0.0929303	23.2551	0.189248	16.7189	0.134124	22.4049
																											0.43182	10.4389	0.18888	17.3389	0.298787	19.5873					0.0833551	24.6155	0.121915	24.5682	0.155188	28.4938	0.0738453	26.4562	0.203235	16.5278	0.142359	22.6772
																											0.46312	10.2242	0.160383	17.886	0.320421	19.7306					0.0942048	24.3216	0.141327	24.1023	0.174469	28.5917	0.106525	25.4027	0.164935	19.791	0.130856	23.5444
																											0.469889	11.0327	0.156657	18.4258	0.293558	19.3412					0.0923094	25.786	0.151065	24.6159	0.187541	28.1044	0.068878	25.9307	0.18232	20.1494	0.112621	23.8574
																											0.460755	10.7096	0.182736	17.3461	0.322905	18.9519					0.10244	24.7707	0.118647	25.1988	0.17009	28.5989	0.0517538	26.6187	0.228007	17.9444	0.123275	23.6591
																											0.477796	10.3304	0.154435	17.9528	0.343951	20.2275					0.0932898	24.4769	0.119889	24.2815	0.181528	28.5654	0.0998584	25.5509	0.223105	17.7915	0.0980458	24.2682
																											0.449797	11.1507	0.15071	17.9791	0.314343	20.9657					0.106819	25.2939	0.144464	24.3986	0.196299	27.6481	0.0916885	25.4625	0.21951	18.3004	0.119353	23.5826
																											0.439477	11.6593	0.170971	17.5897	0.343493	20.1821					0.0840741	25.3441	0.133549	24.8142	0.173815	28.1378	0.0659368	26.0501	0.261144	17.1179	0.119418	23.972
																											0.463587	10.8211	0.163193	17.5133	0.339506	20.2275					0.0938126	24.5868	0.181719	25.249			0.0999237	25.7611	0.239837	17.4165	0.152163	29.9084
																											0.469809	10.5626	0.177376	17.5778	0.320356	20.1989					0.0881264	25.4277	0.160412	28.1276			0.0941068	25.9785	0.235327	17.6434	0.149026	27.6844
																											0.538741	14.2519	0.212736	20.6523	0.297611	20.7101					0.125251	30.1768	0.123157	28.5409			0.129728	25.9283	0.248725	17.3138	0.161641	28.2195
																											0.493869	12.4496	0.204108	19.8401	0.353493	19.9361					0.0953159	27.2409	0.16466	27.6044			0.102538	29.4782	0.283758	17.3209	0.14602	29.1965
																											0.541729	11.8063	0.152605	20.7765	0.387415	20.249					0.0968845	27.5442	0.13368	27.6044			0.164564	27.7534	0.235392	20.6893	0.155039	28.5969
																											0.541131	14.198	0.186919	20.939	0.324277	20.6575					0.0853813	28.2991	0.174399	27.8792			0.132865	28.4749	0.255131	20.8015	0.171248	28.1956
																											0.545633	14.0525	0.205938	19.9762	0.360617	20.0436					0.122048	27.088	0.152242	28.0583			0.113126	28.9885	0.29683	19.3276	0.168961	28.5945
																											0.545012	14.3476	0.170383	20.5185	0.385585	22.5519					0.108453	26.9016	0.142242	27.6618			0.151885	28.3196	0.273105	19.6047	0.168373	28.198
																											0.556167	14.5323	0.2162	20.4062	0.362513	22.9509					0.104009	28.0316	0.180216	27.3202			0.152473	28.1165	0.262974	20.35	0.152033	28.2219
																											0.577505	14.2397	0.207049	20.0598	0.351859	22.571					0.12427	27.6876	0.167928	27.6092			0.140643	28.2718	0.298595	19.6644	0.159614	28.5467
																											0.5738	14.2366	0.199795	19.9523	0.363624	22.7645					0.114466	27.0641	0.226882	27.3321			0.14659	28.5346	0.271078	19.7648	0.186216	30.9309
																											0.55786	14.781	0.199991	20.1052	0.377153	23.1037					0.115512	27.6087	0.184464	30.3421			0.15659	28.107	0.26866	19.9989	0.162294	30.5749
																													0.217311	23.3708	0.369245	22.5854					0.131068	33.6168	0.180085	30.7817			0.178028	28.1261	0.28415	19.9917	0.155105	31.1793
																													0.218487	22.1358	0.39029	22.5997					0.142767	30.4205	0.207405	29.4248			0.125283	32.6435	0.303562	19.9487	0.164255	30.9404
																													0.201494	22.6876	0.403232	22.7167					0.103682	30.9556	0.223745	28.947			0.198682	30.859	0.267484	23.1116	0.154712	31.2557
																													0.200644	23.0101	0.36833	22.6451					0.139564	31.5767	0.212046	29.2647			0.144695	32.0677	0.291275	23.4723	0.152425	31.0121
																													0.222409	22.4559	0.390225	22.7096					0.13061	30.817	0.206752	29.7664			0.127963	32.1275	0.308399	22.1011	0.164778	31.1005
																													0.199076	22.8357	0.393036	24.7234					0.114858	30.7095	0.216556	29.0664			0.163061	31.8981	0.296373	22.4188	0.176608	30.8377
																													0.212997	23.0913	0.391794	24.8166					0.136166	31.4166	0.21734	28.9757			0.15463	31.8217	0.294739	22.9587	0.170072	30.4937
																													0.23986	22.4105	0.378918	24.5132					0.136362	31.0511	0.209627	29.7592			0.126264	32.2159	0.314673	21.9888	0.158699	31.1865
																													0.217246	22.2051	0.395389	23.9972					0.0969499	31.0559	0.271327	30.0722			0.138747	31.934	0.293758	22.4188	0.172817	34.3828
																													0.216265	23.0101	0.422447	24.1047					0.10512	31.732	0.230608	32.9078			0.169009	30.9067	0.297288	22.5024	0.188242	32.9399
																													0.266723	24.969	0.3948	24.303					0.161068	36.9517	0.211327	33.4644			0.167505	31.6306	0.31232	22.1417	0.188176	33.3102
																													0.23718	24.3407	0.385911	24.3675					0.141198	33.3922	0.216817	32.6952			0.132734	35.8207	0.354673	22.2683	0.195497	33.2959
																													0.2245	25.1816	0.422382	24.3651					0.139368	33.5834	0.219431	32.4228			0.192081	34.299	0.287353	25.6558	0.189288	32.8396
																													0.236069	25.184	0.434735	23.7894					0.120479	35.0358	0.237667	32.3679			0.147832	35.1518	0.307876	26.2363	0.178373	33.3197
																													0.259468	24.6919	0.384866	24.0521					0.132309	33.9775	0.229758	32.8504			0.137505	35.3262	0.333824	24.7265	0.18883	33.3389
																													0.223128	25.0885	0.449375	26.2308					0.135185	33.8509	0.206556	32.688			0.169401	34.8317	0.337941	24.6094	0.185954	33.3436
																													0.246723	25.1458	0.414931	26.4769					0.131852	34.2546	0.231458	32.2867			0.175022	34.5164	0.336176	25.4097	0.19785	33.0737
																													0.242736	25.1243	0.419572	27.1983					0.13244	34.0492	0.244464	32.4706			0.150512	34.9272	0.353039	24.4804	0.189222	33.3508
																													0.237311	25.012	0.484277	28.8395					0.143159	33.6932	0.278712	33.1061			0.159793	34.7027	0.348725	24.4972	0.185627	36.7502
																													0.227507	24.9571	0.474473	28.7821					0.131198	34.1662	0.252503	35.9202			0.164891	34.932	0.333627	25.2234	0.197065	35.3885
																													0.319664	28.1295	0.465781	29.1882					0.147211	40.0835	0.200346	37.0143			0.175414	34.9511	0.353889	24.7074	0.179941	36.7
																													0.283063	27.2838	0.48382	29.4415					0.145316	36.2971	0.230281	36.1184			0.174891	38.3027	0.372712	24.8435	0.201902	36.0885
																													0.269141	28.1438	0.45846	29.635					0.154139	36.6985	0.23002	35.6884			0.222081	37.3066	0.325719	28.2477	0.198765	35.4841
																													0.296134	28.7148	0.505258	28.861					0.121656	38.5618	0.233353	35.7936			0.182669	37.8871	0.342974	28.6347	0.186673	35.668
																													0.29071	27.3531	0.494539	29.4916					0.141983	37.3052	0.222176	36.2116			0.154107	38.4413	0.37866	26.898	0.189549	36.1697
																													0.278161	28.0793	0.607545	35.901					0.128584	37.0998	0.209366	35.9011			0.197702	37.9157	0.359248	27.1608	0.189876	36.4301
																													0.312213	27.8667	0.574081	35.1963					0.135054	37.9502	0.252046	35.5594			0.187113	37.9635	0.367941	27.7914	0.189353	35.7827
																													0.275808	27.7091	0.556696	33.118					0.146231	37.2718	0.235052	35.7864			0.160708	38.728	0.39781	26.6304	0.192817	36.0694
																													0.285154	27.6589	0.526238	34.3482					0.121525	37.7161	0.286882	36.2474			0.193322	38.0877	0.380948	26.6042	0.199157	39.667
																													0.281102	28.1701	0.58467	34.6779					0.128388	37.9646	0.246948	40.0076			0.205741	37.5479	0.37598	27.015	0.187458	38.4439
																													0.351102	30.0932	0.57748	33.665					0.16329	42.9741	0.216556	40.8747			0.206198	37.8154	0.386961	26.7308	0.186477	39.2896
																													0.349402	29.2093	0.567741	33.8299					0.143878	40.4347	0.219301	41.4648			0.17842	41.9434	0.439314	26.5874	0.188895	39.6503
																													0.314239	30.4563	0.593428	34.4127					0.107603	40.8193	0.214464	42.922			0.251492	40.3644	0.371536	30.1445	0.185824	39.1319
																													0.33986	30.1601	0.559572	34.0544					0.125643	41.708	0.230608	44.6969			0.189401	41.7523	0.416503	30.1732	0.201183	39.0746
																													0.339925	29.6178	0.549637	34.2192					0.127342	40.8408					0.194107	41.6997	0.429902	28.8832	0.186085	39.2609
																													0.335023	30.1601	0.613166	35.7075					0.139564	40.6616					0.2411	40.5889	0.398856	29.2988	0.192882	38.9742
																													0.350448	29.8089	0.599702	36.1327					0.138649	41.4882					0.217113	41.0524	0.416699	29.7002	0.182556	38.9074
																													0.351886	29.3885	0.58382	35.6215					0.137734	40.848					0.19744	41.5922	0.431078	29.0217	0.185954	39.2155
																													0.332474	29.7826	0.614996	35.5833					0.110806	41.395					0.206329	41.5397	0.419902	29.1913
																													0.343651	29.797	0.596761	35.9679					0.132309	41.3616					0.22927	40.8517	0.397222	29.8148
																													0.390579	32.1643	0.602382	35.9106											0.241427	40.8302	0.429314	29.1292
																													0.397638	30.915	0.60029	35.7004											0.172342	45.9257	0.445327	29.2176
																													0.359795	32.2527	0.58114	36.3669											0.251231	44.0026	0.401144	32.6289
																													0.409402	32.2097	0.59016	35.9512											0.191492	45.3404	0.443431	32.6648
																													0.409076	31.5122	0.572905	36.0491											0.190773	45.3452	0.448333	31.2959
																													0.373455	31.7917	0.635062	37.7787											0.225741	44.349	0.429967	31.8478
																													0.39352	31.947	0.623689	37.9531											0.219924	44.3825	0.441993	32.23
																													0.397049	31.7176	0.607611	37.3129											0.17842	45.3213	0.464216	31.2983
																													0.382801	31.5767	0.621009	37.0644											0.209858	44.7862	0.453693	31.3557
																													0.394304	31.8992	0.615911	37.4371											0.210643	44.8029	0.461471	31.3772
																													0.453847	34.4218	0.631009	37.1361											0.217309	45.08	0.472255	31.0523
																													0.429206	33.1701	0.6348	36.988													0.512843	30.7417
																													0.404631	34.4242	0.623036	37.5924													0.452516	34.5353
																													0.421036	34.7706	0.60833	37.2412													0.491928	34.6667
																													0.432213	33.8031	0.604016	37.5087													0.510098	33.0422
																													0.416984	34.1806	0.677219	39.2909													0.496503	33.3671
																													0.42267	34.5771	0.697611	39.0042													0.503824	33.5725
																													0.426592	34.0946	0.651663	38.8752													0.531405	32.7723
																													0.443324	34.0277	0.619441	39.0663													0.519248	32.863
																													0.420121	34.3908	0.655781	38.9707													0.518072	32.918
																													0.481951	37.2336	0.660029	38.4739													0.538464	32.691
																													0.4645	36.5312	0.68029	38.2684													0.548922	32.8487
																													0.416069	37.8929	0.69284	38.6435													0.48683	36.9433
																													0.453912	37.5967	0.679702	38.8083													0.524739	36.8525
																													0.483128	36.5073	0.65565	38.5336													0.53585	35.2925
																													0.446788	37.2336	0.737088	40.3539													0.514869	36.0092
																													0.451429	36.8872	0.718853	40.7552													0.518987	36.6017
																													0.473063	36.837	0.74199	39.5871													0.538791	35.6294
																													0.475677	36.4978	0.709049	40.2369													0.52049	35.7655
																													0.485023	36.8036	0.754212	40.2154													0.526373	35.9232
																															0.697676	40.2249													0.547288	35.5697
																															0.726696	39.5584													0.583627	35.4645
																															0.729964	39.6994													0.48415	40.1062
																															0.704473	40.0887													0.510948	40.5338
																															0.690813	39.6372													0.509118	39.6833
																															0.789572	42.1336													0.505654	39.7741
																															0.752121	41.8852													0.531797	39.7478
																															0.762774	40.889													0.544935	39.3059
																															0.757741	41.2975													0.510686	39.6642
																															0.751859	41.374													0.518203	39.8338
																															0.763232	40.9846													0.526111	39.6905
																															0.792382	41.1542													0.547876	39.6475
																															0.758199	41.4671
																															0.788199	41.3453
																															0.757349	41.2259
																															0.829375	42.7715
																															0.823885	42.8216
																															0.811728	42.3486
																															0.799768	42.4514
																															0.851402	42.6066
																															0.811271	42.6234
																															0.78748	42.5804
																															0.811075	42.4681
																															0.776565	42.6855
																															0.805846	42.5995
																															0.875911	44.3051
																															0.859637	44.415
																															0.840552	43.524
																															0.859572	43.9205
																															0.856892	43.8321
																															0.852643	43.9014
																															0.863951	43.7007
																															0.869768	43.997
																															0.8565	44.4079
																															0.879245	43.8321
																															0.897807	46.2162
																															0.894604	45.8579
																															0.905389	44.8617
																															0.902578	45.0839
																															0.914931	45.2726
																															0.884931	45.1627
																															0.908068	45.0457
																															0.906957	45.1866
																															0.894996	45.0194
																															0.900617	45.0672
																															0.978591	47.6544
																															0.946696	47.1622
																															0.912382	46.2712
																															0.929898	46.4265
																															0.924408	46.6271
																															0.910029	46.3954
																															0.952578	46.1541
																															0.977088	46.0992
																															0.962905	46.2807
																															0.930487	46.2784
																															1.01493	48.7986
																															0.966761	48.8177
																															0.955454	47.5397
																															0.958395	48.1775
																															1.00781	48.0724
																															0.968722	47.7212
																															1.00395	47.781
																															0.977219	47.9625
																															0.990813	47.6018
																															1.01075	47.4131
[truncated: 49 more columns]

## Sheet: Figure 2
	Figure 2b Dose-respose curves of aXkr4 activity
	Mean fluoresence intensity (MFI)
	Ca2+ (mM)	1 st	2nd	3rd		Sr2+ (mM)	1 st	2nd	3rd		Mn2+ (mM)	1 st	2nd	3rd		Tb3+ (mM)	1 st	2nd	3rd
	0	97.2	96.6	94.1		0	153	153	153		0	94.4	94.5	92.7		0	85.8	81.9	80.8
	0.001	121	119	116		0.001	138	125	117		0.001	93.6	92.1	92.5		0.001	75.5	78.5	75.2
	0.01	168	166	165		0.01	127	118	114		0.01	98.6	97.3	97.4		0.01	75.3	73.5	73
	0.02	362	367	372		0.02	112	107	103		0.02	88	86.3	85.9		0.02	78.7	78.5	77.3
	0.04	1061	1080	1017		0.04	101	96.9	95.7		0.04	109	110	109		0.04	82.6	78.8	77.8
	0.08	1930	1948	1873		0.08	114	112	111		0.08	118	116	116		0.08	108	104	99.6
	0.1	1597	1649	1551		0.1	121	118	117		0.1	124	123	123		0.1	109	103	99.4
	0.5	2888	2764	2809		0.5	950	957	943		0.5	291	296	286		0.5	356	292	222
	1	2952	2923	2898		1	2312	2306	2275		1	209	211	208		1	627	595	582
	2	3298	3227	3185		2	2814	2858	2797		2	802	796	789		2	467	436	443
	5	2824	2825	2826		5	4216	4190	4181		5	1382	1138	1331
	10	3065	3040	3028		10	2505	2512	2462
	Figure 2c Half maximal effective concentration (EC50) of divalent cations on Xkr4 activity
		Ca2+			Sr2+			Mn2+			Tb3+
	EC50 (μM)	106	108.5	108.5	703.5	690.5	711.8	6928	7445	6374	15554	12848	14411

## Sheet: Figure 4
	Figure 4b (left) Dose-respose curves of aXkr4 nuetralized charge mutant activity (Ca2+)																					Figure 4f force-extension curve of aXkr4 E310A
	Mean fluoresence intensity (MFI)																					without Ca2+																			With 5.0 mM Ca2+
	Ca2+ (mM)	aXkr4				Ca2+ (mM)	D123N				Ca2+ (mM)	D127N				Ca2+ (mM)	E310Q					Sample1		Sample2		Sample3		Sample4		Sample5		Sample6		Sample7		Sample8		Sample9			Sample1		Sample2		Sample3		Sample4		Sample5
	0	97.1	96.8	94		0	227	222	224		0	227	226	226		0	96.6	96.1	94.8			Force F [pN]	Extension d [um]	Force F [pN]	Extension d [um]	Force F [pN]	Extension d [um]	Force F [pN]	Extension d [um]	Force F [pN]	Extension d [um]	Force F [pN]	Extension d [um]	Force F [pN]	Extension d [um]	Force F [pN]	Extension d [um]	Force F [pN]	Extension d [um]		Force F [pN]	Extension d [um]	Force F [pN]	Extension d [um]	Force F [pN]	Extension d [um]	Force F [pN]	Extension d [um]	Force F [pN]
	0.001	121	119	116		0.001	266	261	263		0.001	229	228	223		0.001	92.1	90.7	90.7			-0.0221569	1.28186	-0.0247457	0.942469	0.0154622	0.166085	0.0161128	-0.231596	-0.0156718	-0.103784	0.00272133	0.315768	0.0113263	0.375553	-0.0138824	0.104156	0.00756076	0.542088		0.0054902	-0.100333	0.000816993	0.487811	-0.00405229	-0.663429	0.00259477	-0.257283	-0.00689076
	0.01	162	162	162		0.01	487	483	498		0.01	233	230	229		0.01	103	103	102			0.00163399	1.36786	0.00747656	2.12497	0.00676937	1.14314	0.00905401	0.54957	-0.0175672	4.27983	0.000956625	1.64399	0.0455746	1.18539	0.0381438	3.33871	0.0129111	1.39094		0.0375163	1.36167	0.000555556	1.8447	0.0175163	0.73646	0.0239673	0.175106	0.0555929
	0.02	356	359	363		0.02	555	543	561		0.02	217	215	217		0.02	112	110	109			-0.00653595	1.60197	0.0145354	1.50625	0.0250047	3.41736	0.0136945	1.69385	0.070276	1.90049	0.0180808	0.946434	0.0115877	2.27472	0.0143529	3.85471	0.00693062	3.53077		0.0371242	3.01717	0.00931373	1.4792	0.010915	0.614627	-0.00198039	-0.933339	0.0565079
	0.04	1042	1053	1008		0.04	1006	1007	999		0.04	242	236	237		0.04	130	129	129			-0.000784314	1.85519	0.0292413	2.03419	0.00461251	4.23914	-0.0257172	3.33024	0.0122367	2.55983	0.0227867	3.76055	0.034006	2.12422	0.00886275	3.08071	0.0200634	3.98692		0.0400654	3.19633	-0.00565359	2.11942	0.00647059	-0.27404	-0.025183	1.12111	0.0663119
	0.08	1908	1968	1860		0.08	1323	1296	1277		0.08	240	238	236		0.08	187	184	184			-0.000326797	1.7023	0.0101563	2.15364	-0.00244631	4.75275	-0.00146887	3.30874	0.01374	3.09255	0.0233096	4.56799	0.0374047	1.96894	0.00775163	3.09266	0.0100874	3.93104		0.0338562	3.70517	0.00428105	1.7802	0.00111111	2.1244	0.0201111	4.27444	0.0578151
	0.1	1610	1662	1542		0.1	2033	2021	2156		0.1	358	359	348		0.1	276	287	270			-0.00607843	1.8743	-0.012262	1.93147	0.0212138	4.31558	0.0133677	3.4664	0.0115832	2.9516	0.0300416	4.17382	0.0293655	2.22455	0.016902	3.90727	0.00745517	4.17369		0.0326797	3.14856	0.0146732	1.55087	0.013268	2.81479	0.0093268	3.13733	0.0495798
	0.5	2968	2840	2899		0.5	2183	2157	2156		0.5	447	436	437		0.5	575	602	587			-0.00477124	1.87669	0.0219864	1.92191	0.014155	4.19136	0.0153939	3.43057	0.00269426	3.02088	0.0627867	3.56943	0.0271432	2.34878	0.0255948	3.47966	0.00703199	4.28498		0.0328758	3.612	0.000424837	1.98564	0.00934641	2.36568	0.0174314	2.81005	0.0570962
	1	2976	2938	2899		1	2894	2883	2853		1	57.5	57.3	57		1	1093	1069	1092			0.0226797	1.4013	0.0295681	2.28264	0.0115406	4.17703	0.00375989	3.16063	-0.00835149	3.64438	0.0417409	4.10455	0.0243981	2.27472	0.0412157	3.17866	0.0156119	4.08947		0.0394118	3.20828	0.00604575	2.00476	0.00294118	3.21852	0.0244902	2.71688	0.0361811
	2	3317	3232	3273		2	2131	2105	2088		2	765	763	752		2	1587	1552	1556			-0.00562092	2.67697	0.0284569	1.84547	0.029972	4.00503	0.0167664	2.82618	0.0245243	2.68644	0.0421331	3.97316	0.0302805	1.95939	0.0259216	3.49638	0.00658269	3.92846		0.0430719	2.87144	0.00486928	3.55276	0.00973856	3.01546	0.0323987	1.83061	0.0370962
	5	2918	2884	2894		5	2355	2365	2317		5	986	970	982		5	3033	2955	2950			-0.00986928	2.70324	-0.00200057	1.74991	0.0272923	3.73031	0.00408669	2.95279	-0.00122731	2.96594	0.0317409	4.13799	0.0619798	3.06544	0.0264444	3.30766	0.0172854	4.21742		0.0440523	5.14567	0.0189869	2.97942	0.0160784	2.85063	0.0356013	2.49949	0.0538936
	10	3171	3137	3128		10	2420	2323	2448		10	1057	1039	1034		10	2399	2452	2411			0.0173203	2.97797	0.0295027	2.17752	0.0315406	6.67342	0.0231717	5.11235	0.00596224	3.24544	0.0580154	4.06393	0.0574047	2.85283	0.0141569	3.67316	0.0224504	6.22692		0.0577778	5.805	0.0123856	6.05153	0.0227451	3.02502	0.0251438	2.14833	0.0750047
																						0.0178431	4.84847	-0.00317704	3.06141	0.0380766	6.48947	0.0182043	5.02635	-0.00763253	7.43555	0.0833749	7.73327	0.0425681	4.66122	0.042719	6.16238	0.0289541	6.59409		0.0738562	4.945	0.0125817	5.32531	0.0318954	2.96768	0.0292614	2.60222	0.0699066
																						0.00647059	4.39936	0.0395681	2.70069	0.0426517	5.76086	0.0267011	4.57724	0.0830864	4.9941	0.0627213	7.52782	0.0368164	5.42089	0.052719	7.05104	0.00686782	6.54678		0.0668627	5.46578	0.0185294	5.55226	0.0265359	4.00207	0.0160588	2.73599	0.067423
	Figure 4b (right) Half maximal effective concentration (EC50) of aXkr4 nuetralized charge mutant activity (Ca2+)																					0.00810458	5.06586	0.0300909	4.09102	0.0282073	6.23625	0.0267664	4.78746	-0.00175018	6.48477	0.078669	8.68405	0.0513916	5.20589	0.0442876	5.86616	0.0297376	6.30856		0.0755556	4.91394	0.0214052	5.22976	0.00803922	4.87402	0.0221373	2.56399	0.0682726
		aXkr4			D123N			D127N			E310Q											-0.0105229	5.09452	0.0475419	3.74941	0.0412138	6.23386	0.0468318	4.29296	-0.00227306	6.73322	0.07612	8.14893	0.0583851	4.76633	0.0464444	6.19104	0.0197804	6.51497		0.0705882	4.63922	0.0231046	5.09598	0.0245752	7.81474	0.018085	6.29544	0.0748086
	EC50 (μM)	113.3	113.107	114.093	94.5602	89.1898	94.3902	2559.45	2532.26	2524.32	1520.49	1619.06	1564.67									0.0115033	4.88191	0.0562347	2.72936	0.0419981	5.70831	0.0192501	4.75879	0.0223675	6.28888	0.0714795	7.49677	0.0467511	5.25128	0.0499739	6.51116	0.0260555	6.49976		0.077451	4.38839	0.0183987	5.38026	0.0477124	7.20079	0.0637059	4.85255	0.071606
																						0.0221569	5.37641	0.0794373	3.39347	0.0544818	5.44075	0.0610148	4.29535	-0.00625999	6.68066	0.0691919	7.93393	0.0488426	5.18916	0.0546144	6.22688	0.0188719	6.35057		0.0793464	4.80644	0.0211438	5.53792	0.0364052	7.70246	0.068281	4.50138	0.0722596
																						0.00176471	4.91058	0.0115942	3.40541	0.0342857	6.53486	0.0349364	4.6489	-0.00710966	7.05572	0.0671004	7.87182	0.0529602	5.02433	0.0681438	6.13371	0.0198097	6.60943		0.0780392	4.78494	0.013366	12.3654	0.031634	7.89596	0.0308954	4.47988	0.0642857
																						0.0456209	7.93969	0.0683262	3.17847	0.0309524	5.98064	0.0461128	4.53663	0.0329557	6.53733	0.0793226	7.74999	0.0570779	5.17722	0.0546144	6.56132	0.00816294	6.53532		0.0575817	4.75389	0.0341503	8.92059	0.0262092	7.62602	0.0570392	4.84777	0.077423
	Figure 4c Dose-respose curves of aXkr4 Ala mutant activity (Ca2+)																					0.0275163	9.03141	0.0569537	3.14502	0.0251354	6.3557	0.0359821	4.38135	0.0148511	6.3271	0.0595187	7.59232	0.111653	7.64255	0.0817386	6.02143	0.0258084	6.58197		0.0641176	6.41894	0.045719	9.64203	0.0048366	7.80757	0.0520065	4.79761	0.0787302
	Mean fluoresence intensity (MFI)																					0.0311765	7.23497	0.0270844	3.15219	0.0335668	9.3442	0.0442828	6.53135	0.00923021	6.77622	0.088669	7.71177	0.0469472	7.86711	0.051281	6.48488	0.0316486	8.45292		0.0839869	6.73189	0.036634	9.43659	0.0247712	7.79324	0.0393922	4.31505	0.0794491
	Ca2+ (mM)	aXkr4				Ca2+ (mM)	D123A				Ca2+ (mM)	D127A				Ca2+ (mM)	E310A					0.0369281	8.25741	0.0396988	4.29408	0.0355929	8.21186	0.0305573	6.33068	0.0057008	10.5889	0.0924599	10.4184	0.028908	8.22544	0.0439608	9.95832	0.0261993	9.05161		0.0928105	6.21828	0.0470915	8.87759	0.0494118	7.54957	0.054817	4.70922	0.108992
	0	97.1	96.8	94		0	105	102	99.4		0	102	99.6	98.5		0	107	107	105			0.0171895	8.37208	0.0947315	4.40636	0.043436	10.467	0.0179429	6.98763	0.0888381	8.58222	0.0980154	9.91432	0.06564	8.17528	0.0529804	10.5532	0.0221364	8.45488		0.0786275	8.22256	0.0402941	9.11887	0.0524837	9.30779	0.0367124	4.55155	0.0821289
	0.001	121	119	116		0.001	104	101	99.8		0.001	107	105	106		0.001	92.1	90.9	89.5			0.0427451	7.54074	0.0842086	6.51336	0.0305602	11.8525	0.0351978	8.63835	0.0258969	9.10299	0.0811527	10.8842	0.059104	7.72616	0.0289935	9.70988	0.0246323	8.44976		0.0784314	8.28228	0.0271569	9.66114	0.0108497	10.5333	0.0199804	5.13683	0.0847432
	0.01	162	162	162		0.01	103	100	99		0.01	98	96.4	96.6		0.01	93	92.4	92.8			0.0336601	8.24069	0.0746007	6.59458	0.0599066	11.5945	0.034152	9.04924	0.0232825	9.54972	0.0875579	10.3515	0.054921	7.59955	0.0910196	9.45188	0.045914	8.45154		0.106732	7.92394	0.0370261	9.1977	0.0472549	9.7999	0.0588039	8.50994	0.0871615
	0.02	356	359	363		0.02	101	101	98.2		0.02	103	101	99.7		0.02	104	103	101			0.0129412	7.77247	0.120156	5.7083	0.0618021	11.272	0.0304919	8.7124	0.0580537	9.04566	0.0920677	10.0409	0.0580583	7.49922	0.0501699	10.4003	0.0282353	8.36288		0.101438	7.77106	0.0383987	9.34342	0.0346405	9.98863	0.0584118	7.68577	0.0748739
	0.04	1042	1053	1008		0.04	101	98.2	99.1		0.04	104	102	102		0.04	100	98.7	98.7			0.0515686	8.01613	0.106235	6.57547	0.0421289	11.444	0.0559821	8.53085	0.0294263	9.24633	0.0976233	10.029	0.0616531	7.547	0.0339608	10.0037	0.0164299	8.4359		0.0929412	8.59761	0.0488562	13.3544	0.0306536	10.1176	0.0674967	6.78994	0.0765079
	0.08	1908	1968	1860		0.08	102	101	99.6		0.08	110	108	106		0.08	106	104	103			0.0314379	8.41747	0.0791759	6.39152	0.0431092	11.8812	0.0471586	8.83185	0.0140015	9.6166	0.0912181	10.0624	0.068189	7.53028	0.0439608	9.46382	0.0449678	8.18649		0.110196	8.16283	0.0436928	11.3979	0.0379739	10.0053	0.0559935	6.85205	0.0940243
	0.1	1610	1662	1542		0.1	101	97.8	98.5		0.1	108	106	105		0.1	109	107	106			0.080719	9.81974	0.091006	5.97586	0.0491223	11.6543	0.0472239	9.11613	0.0505374	8.98594	0.108996	10.0577	0.0603459	7.80022	0.0574248	9.79349	0.0302824	8.15147		0.0905229	8.59522	0.0491176	11.663	0.0234641	10.1224	0.0730523	6.89983	0.0612792
	0.5	2968	2840	2899		0.5	103	101	100		0.5	138	135	136		0.5	174	172	172			0.0408497	10.9736	0.118522	6.33419	0.0482726	11.5945	0.0272239	9.15196	0.0426289	9.53538	0.0902377	10.287	0.124398	9.44378	0.055268	9.77677	0.0246228	8.87426		0.0875163	14.3716	0.0510784	11.2378	0.0411111	9.91696	0.0788693	6.79949	0.0737628
	1	2976	2938	2899		1	112	111	110		1	122	121	121		1	267	273	270			0.0411111	9.56174	0.0854504	6.3103	0.0593184	19.2939	0.130165	13.1987	0.0253086	9.63572	0.0884076	10.4924	0.0613263	10.0362	0.047098	9.92249	0.0230914	10.7946		0.129346	13.2655	0.0503595	11.3883	0.0220915	9.94324	0.0763203	6.35994	0.0927824
	2	3317	3232	3273		2	119	119	116		2	128	123	123		2	323	320	321			0.056732	10.5125	0.134405	7.59791	0.0765733	16.4368	0.0613416	15.4968	0.0305374	13.3385	0.11063	13.0485	0.0484504	10.3229	0.041085	13.0687	0.0405915	11.7632		0.14915	11.8322	0.0510131	11.233	0.0698693	9.57535	0.0723987	6.91177	0.109449
	5	2918	2884	2894		5	117	114	115		5	165	161	163		5	429	417	418			0.0362745	10.3979	0.191856	10.252	0.0447432	15.959	0.0658514	14.0898	0.115505	11.1001	0.110826	12.5039	0.0859014	10.0219	0.0624575	13.3195	0.0342291	13.1324		0.133856	12.1093	0.045915	11.5149	0.0405229	11.8042	0.0749477	6.42205	0.089057
	10	3171	3137	3128		10	108	110	96.7		10	124	121	120		10	350	347	354			0.0677124	9.97502	0.149895	11.9552	0.0560504	16.2791	0.0837599	13.8509	0.0642629	11.6042	0.113832	13.0151	0.0566204	10.0123	0.0750065	12.4667	0.0495211	13.2994		0.161503	12.0902	0.0520588	11.2259	0.0539216	12.6546	0.0706993	6.25483	0.114482
																						0.0385621	10.5197	0.215843	10.7727	0.0587955	16.6064	0.0747403	14.1519	0.0551779	11.9147	0.120238	12.9673	0.0676661	10.1581	0.0704967	12.6721	0.0346554	13.6332		0.125294	12.3697	0.0494444	11.4576	0.0560784	12.313	0.0914183	10.1463	0.122652
																						0.0522876	10.202	0.183947	10.3212	0.0633053	16.0856	0.0837599	15.0047	0.0809296	11.6687	0.13344	12.2363	0.0672086	10.3324	0.0567059	13.1236	0.0469985	13.9909		0.14183	12.1045	0.0806863	15.1221	0.0516993	12.4922	0.11449	9.04266	0.100822
																						0.0679085	10.1566	0.182444	11.0642	0.0581419	16.2576	0.0833677	13.8652	0.0698184	11.8239	0.11893	12.4274	0.066555	10.0864	0.0734379	12.5718	0.0303356	13.8861		0.150523	12.8068	0.0438235	14.4174	0.0394118	12.3321	0.108085	8.08233	0.0966387
																						0.0461438	10.1351	0.177999	9.91991	0.057423	16.9433	0.0893808	13.8891	0.0475962	11.9052	0.11148	12.7858	0.0738753	10.2512	0.0795817	12.5216	0.0468766	13.8551		0.140654	12.1212	0.0634967	14.7089	0.0420261	12.6331	0.0990654	7.92705	0.125266
	Figure 4d (left) Dose-respose curves of aXkr4 nuetralized charge mutant activity (Sr2+)																					0.0977124	12.3735	0.210483	10.0537	0.0551354	16.2051	0.0791194	14.859	0.0836747	11.542	0.114355	12.6687	0.0664243	10.2202	0.0779477	12.7414	0.0359942	13.7959		0.141046	12.1188	0.074085	18.7318	0.0423529	12.4563	0.0971699	8.62461	0.11605
	Mean fluoresence intensity (MFI)																					0.0752941	12.954	0.21728	10.4765	0.0710831	16.0976	0.102453	13.9417	0.0807988	11.5635	0.130303	12.4728	0.149235	11.8446	0.0847451	12.34	0.0563393	14.0321		0.133268	14.3094	0.0589869	19.7853	0.0437908	12.5543	0.102333	8.18505	0.120299
	Sr2+ (mM)	aXkr4				Sr2+ (mM)	D123N				Sr2+ (mM)	D127N				Sr2+ (mM)	E310Q					0.101307	11.7404	0.184862	10.4646	0.0604949	20.3594	0.103302	17.0353	0.0780537	11.6209	0.11331	12.7905	0.0843328	12.6282	0.0609542	12.7151				0.163595	14.2688	0.0551961	19.6682	0.058366	12.5232	0.0892614	7.83627	0.108926
	0	153	155	151		0	193	187	184		0	215	213	212		0	73.8	73.5	72.4			0.0683007	12.9134	0.173163	11.026	0.0515406	18.9571	0.100361	17.3888	0.0588381	15.3834	0.112656	16.4885	0.0511955	13.5359	0.100431	15.6582				0.16	13.5569	0.0616667	20.4804			0.0974314	8.66044	0.148142
	0.001	138	125	117		0.001	151	147	148		0.001	300	298	296		0.001	77.3	75.8	75.6			0.049281	12.481	0.238326	11.6232	0.0591877	18.6418	0.0829756	16.5288	0.145178	13.305	0.127558	15.9654	0.0743328	13.309	0.0595817	16.4322				0.157582	13.8173	0.057549	20.3419			0.0845556	8.90172	0.131737
	0.01	127	118	114		0.01	184	182	181		0.01	176	174	173		0.01	78.1	76.9	77.6			0.087451	12.0008	0.233424	12.2347	0.0574883	18.883	0.0746749	16.6435	0.0985113	14.1698	0.122787	17.4704	0.0900191	12.9483	0.0715425	15.092				0.162484	13.6143	0.0648693	20.3729			0.0940327	7.91272	0.15605
	0.02	112	107	103		0.02	191	189	188		0.02	184	183	180		0.02	80.1	78.9	78.6			0.0745752	12.6721	0.243816	11.9744	0.0515406	19.0789	0.0952632	16.6029	0.0928903	14.3155	0.10978	17.112	0.0787772	12.7715	0.0935033	15.436				0.17719	13.2249	0.179967	23.7771			0.100569	14.4009	0.157358
	0.04	101	96.9	95.7		0.04	220	218	217		0.04	207	202	247		0.04	86.5	83.8	83.3			0.079281	12.1394	0.23264	11.327	0.0699066	18.6585	0.0987272	16.9421	0.104786	14.1029	0.115466	16.3094	0.0817838	13.1896	0.0733072	16.222				0.157843	13.5522	0.143301	31.3021			0.120569	12.7454	0.144155
	0.08	114	112	111		0.08	320	319	315		0.08	247	246	245		0.08	89	86.6	86.8			0.0901307	12.4929	0.257869	12.3852	0.0507563	18.9499	0.0969625	16.4333	0.0727596	14.3418	0.119519	16.7609	0.0723066	13.1251	0.0835033	15.608				0.164379	13.5689	0.0954575	29.1831			0.11449	11.0063	0.142913
	0.1	121	118	117		0.1	329	328	325		0.1	182	180	179		0.1	89.7	89.4	88			0.0815033	12.5311	0.259699	11.4727	0.0506256	19.3632	0.0887926	16.4405	0.0872041	14.5186	0.124551	17.0404	0.0935485	12.7404	0.0957908	15.6152				0.153268	13.3276	0.154412	29.1473			0.118542	11.2811	0.148207
	0.5	950	957	943		0.5	1011	986	996		0.5	287	287	282		0.5	229	228	224			0.12085	14.8292	0.249437	11.4727	0.0495145	19.0646	0.0887926	17.0807	0.105047	14.3896	0.117819	16.866	0.0815223	13.1251	0.0829804	16.093				0.166536	12.8092	0.143627	31.8038			0.107824	12.2223	0.14605
	1	2312	2306	2275		1	743	747	749		1	236	231	235		1	300	298	300			0.0864706	15.8732	0.236823	11.7546	0.0642857	18.5892	0.103106	16.6841	0.104982	13.8473	0.131937	16.5602	0.153352	14.8642	0.0910196	15.7275				0.172288	15.8383	0.130294	29.9404			0.123052	11.4746	0.158599
	2	2814	2858	2797		2	872	867	861		2	241	235	228		2	519	547	530			0.0918954	13.8856	0.236039	12.1296	0.0827171	22.6838	0.145982	20.019	0.0890995	14.3729	0.135009	16.6152	0.0787772	15.4303	0.0963791	15.8207				0.197647	15.5158	0.14768	29.8926			0.131745	10.863	0.14422
	5	4216	4190	4181		5	1741	1744	1736		5	557	544	545		5	1230	1224	1225			0.10902	15.0825	0.209568	12.832	0.0695145	21.6088	0.104348	20.3917	0.0826289	18.0159	0.134747	19.0662	0.0662282	16.1948	0.0828497	19.3849				0.178824	14.4719	0.119837	30.8386			0.140895	11.6083	0.181148
	10	2505	2512	2462		10	1669	1656	1636		10	720	717	707		10	1052	1011	1025			0.0770588	14.791	0.295254	13.7206	0.0723249	21.0617	0.0916684	19.1972	0.162106	16.0523	0.122656	18.5478	0.0650517	16.5101	0.0879477	20.1684				0.18732	14.4241	0.135654	29.6776			0.12632	11.5534	0.181998
																						0.113007	14.4518	0.250875	14.8219	0.0775537	21.2886	0.11376	19.5914	0.0964198	17.2276	0.145205	19.2119	0.0904112	15.6119	0.0884052	18.6754				0.196797	14.3572	0.162582	30.8793			0.121026	11.5152	0.197031
																						0.102418	15.319	0.244928	13.7636	0.0599066	21.5634	0.0907534	19.7945	0.0823021	17.9108	0.138081	19.3767	0.0830256	15.3157	0.0960523	19.1436				0.196667	14.3668	0.148203	33.7937			0.154621	16.5939	0.188011
	Figure 4d (right) Half maximal effective concentration (EC50) of aXkr4 nuetralized charge mutant activity (Sr2+)																					0.102484	14.5044	0.277477	13.3145	0.0639589	21.0808	0.0934331	20.4084	0.11459	17.0341	0.120695	19.5583	0.0861629	15.6262	0.0866405	19.6811				0.174575	14.1207	0.130882	32.4105			0.157693	14.7664	0.18226
		aXkr4			D123N			D127N			E310Q											0.116144	14.6262	0.285124	13.5415	0.0784687	20.7989	0.113106	19.5078	0.102433	17.3184	0.116578	19.5296	0.0770125	15.4733	0.092719	19.1866				0.181242	14.0992	0.161405	33.3709			0.151876	13.5314	0.19605
	EC50 (μM)	606.4	605.1	613.7	4363	4422	4532	31571	30684	31535	11466	12226	11958									0.117124	14.5856	0.286104	13.3766	0.0772923	21.1023	0.121276	19.2307	0.0859622	17.7794	0.125793	19.5415	0.0633524	15.6621	0.0943529	19.1412				0.198366	14.2306	0.147484	33.2753			0.145601	14.0354	0.190822
																						0.170392	17.156	0.29179	12.5166	0.0678805	21.1214	0.114021	19.6965	0.111518	17.4522	0.119715	19.4197	0.071457	15.6334	0.107752	19.0289				0.186732	13.8938	0.171536	32.7569			0.138281	14.9767	0.187684
																						0.109412	18.4532	0.299176	13.0828	0.0626517	21.0187	0.1084	19.5436	0.0974001	17.3255	0.13063	19.2501	0.169039	17.4059	0.112719	19.0576				0.183333	17.0495	0.162255	32.8166			0.140961	14.3054	0.191998
	Figure 4e Dose-respose curves of aXkr4 Ala mutant's activity (Sr2+)																					0.129739	16.6257	0.278261	13.1831	0.0921942	26.5872	0.132191	22.9024	0.0847204	17.8822	0.118734	19.4508	0.0929602	17.8336	0.0476863	19.5091				0.227386	16.5216	0.148922	33.0101			0.156059	13.6389	0.199907
	Mean fluoresence intensity (MFI)																					0.144641	17.6505	0.301333	13.6944	0.0870308	24.184	0.124087	23.3635	0.0857662	22.2825			0.0539406	18.4809	0.122654	21.8741				0.211373	15.9124	0.146046	32.9122			0.138346	14.5849	0.221018
	Sr2+ (mM)	aXkr4				Sr2+ (mM)	D123A				Sr2+ (mM)	D127A				Sr2+ (mM)	E310A					0.116993	17.3877	0.307869	15.2161	0.0946125	23.5676	0.118989	22.181	0.17093	20.0871			0.0846596	18.6123	0.124614	22.5382				0.198301	16.2325	0.165327	33.003			0.152725	14.0068	0.234155
	0	153	155	151		0	113	106	101		0	106	103	103		0	94.3	93.6	89.9			0.129608	16.7284	0.279111	16.1931	0.0853315	24.0406	0.129773	21.9994	0.0770733	21.3843			0.0984504	17.9626	0.091281	21.554				0.212614	16.1561	0.172908	36.5051			0.155471	14.0856	0.237619
	0.001	138	125	117		0.001	120	114	108		0.001	94.7	94.5	92.6		0.001	95	92.9	92.6			0.129935	17.684	0.302967	15.7392	0.088338	24.3823	0.118531	22.4628	0.0599492	21.8979			0.0932217	17.7476	0.110497	22.0103				0.210131	16.1728	0.135392	37.2313			0.170438	19.1715	0.22775
	0.01	127	118	114		0.01	126	124	120		0.01	102	99.5	97.8		0.01	92.9	93.3	92.2			0.135817	16.9458	0.301333	15.1492	0.0872923	23.6895	0.119185	23.0362	0.0919753	21.1024			0.0864897	18.0796	0.0982092	22.2707				0.212876	16.1441	0.168856	35.9748			0.18998	17.0216	0.241802
	0.02	112	107	103		0.02	107	103	101		0.02	106	104	105		0.02	95.9	93.8	93.7			0.144967	17.113	0.318653	15.9805	0.0912792	24.0215	0.141799	21.7008	0.0942629	21.1979			0.0772086	17.9315	0.0923922	22.1058				0.217451	16.1513	0.165196	36.4955			0.173248	15.851	0.231475
	0.04	101	96.9	95.7		0.04	99.4	97.1	95.9		0.04	101	98.8	98.87		0.04	94.1	94.6	93.7			0.119477	17.2325	0.301594	16.2027	0.0747432	24.6068	0.141538	22.1905	0.0740668	21.5133			0.0962282	17.6759	0.146706	21.4465				0.219281	16.0056	0.16232	36.2543			0.182333	15.894	0.237162
	0.08	114	112	111		0.08	99.7	97.6	96.3		0.08	101	100	100		0.08	97	96.1	96.4			0.17098	20.1875	0.279633	15.3403	0.0745472	24.2365	0.125786	22.5703	0.121649	20.959			0.0817184	18.2373	0.105399	22.0413				0.213203	16.1083	0.166699	36.1276			0.187105	16.8687	0.240691
	0.1	121	118	117		0.1	102	99	97.7		0.1	113	112	109		0.1	104	103	103			0.118889	21.843	0.269045	16.2337	0.0853315	24.0693	0.138335	22.4605	0.0989034	21.2003			0.181196	19.3863	0.0962484	22.0103				0.215163	18.9152	0.163235	36.5624			0.179327	16.1687	0.233959
	0.5	950	957	943		0.5	99.2	94.9	94.3		0.5	106	104	102		0.5	127	126	124			0.146993	19.3227	0.285058	15.6986	0.0914753	28.7468	0.158727	25.7237	0.0940015	21.1191			0.104071	20.4446	0.11932	21.9314				0.243529	17.9979	0.161471	36.4454			0.193379	15.5858	0.251541
	1	2312	2306	2275		1	90.4	89.1	90.2		1	107	106	104		1	174	174	172			0.151699	20.5793			0.0835014	27.1438	0.137028	25.9172					0.0826334	21.0657	0.111542	24.6452				0.234575	17.7423	0.16683	36.4979			0.18632	16.5223	0.270299
	2	2814	2858	2797		2	104	101	98.9		2	118	117	116		2	272	267	261			0.13	20.7179			0.0804295	26.9193	0.121668	25.1503					0.108385	20.8436	0.110366	25.3595				0.223725	18.1699	0.19402	39.5509			0.17168	16.3407	0.266639
	5	4216	4190	4181		5	112	112	110		5	133	132	129		5	381	386	374			0.155229	19.9295			0.0778805	27.065	0.147289	25.6257					0.125182	20.0146	0.138928	24.5019				0.230588	18.4566	0.154085	41.0058			0.175601	16.2356	0.283697
	10	2505	2512	2462		10	111	113	109		10	127	126	126		10	586	573	569			0.143791	20.7179			0.0843511	27.1749	0.13644	25.5565					0.0952478	20.4972	0.118275	24.9152				0.235033	17.7877	0.170752	37.9504					0.291018
																						0.135294	20.2496			0.0949393	26.6851	0.132191	25.9865					0.0915223	20.6238	0.114157	25.2974				0.237843	17.6396	0.172451	38.292					0.268599
																						0.150719	20.2186			0.0942204	26.709	0.134479	25.1265					0.107405	20.2846	0.117817	24.7503				0.225556	17.9453	0.16585	38.679					0.273305
																						0.143333	20.3954			0.0822596	27.5929	0.150427	25.437					0.109104	20.4733	0.117686	24.4923				0.227974	18.2344	0.175065	38.2896					0.280952
																						0.17915	23.5272			0.0759851	27.1773	0.151211	25.6377					0.100803	20.6644	0.140301	24.7049				0.221373	17.8235	0.181601	38.3517					0.269514
																						0.119673	25.9041			0.0852661	27.1701	0.15742	25.4728					0.217078	22.0213	0.14285	25.1039				0.223268	21.6266	0.168268	38.4616					0.275135
																						0.153856	22.9945			0.0819328	32.3635	0.185655	28.4852					0.134921	22.5158	0.12285	25.197				0.26719	20.3103	0.177418	38.1582					0.293959
																						0.137255	24.7288			0.0836975	30.0989	0.158008	29.4073					0.0811955	23.9634	0.134222	28.1855				0.26549	19.7585	0.187026	38.5094					0.310887
																						0.121634	24.5186			0.0942857	29.9269	0.157093	28.1699					0.133614	23.0772	0.118471	28.4961				0.271242	19.9974	0.178987	39.8686					0.311802
																						0.128824	24.1364			0.0835668	30.2518	0.175525	28.029					0.147339	22.4537	0.145007	27.3136				0.22902	20.2172	0.17598	38.5213					0.319253
																						0.138824	24.6643			0.0848086	30.8251	0.174413	28.4781					0.11296	23.0843	0.13468	27.6719				0.290392	19.7848	0.175588	39.2953					0.344939
																						0.128824	24.2224			0.09507	30.1562	0.178008	28.7695					0.148712	22.5707	0.137621	28.2668				0.254967	19.6176	0.165915	39.6274					0.308992
																						0.120784	24.7742			0.0965733	30.665	0.169185	28.1412					0.136424	22.7308	0.13468	27.7412				0.246275	20.2745	0.165719	39.4124					0.315005
																						0.128693	24.9916			0.105593	30.6985	0.183172	28.1651					0.146097	22.8622	0.135595	27.5549				0.26085	19.4336	0.171144	39.4721					0.313501
																						0.165686	28.293			0.101279	30.1681	0.176178	28.6548					0.137339	22.9482	0.120562	28.1855				0.26451	19.4957	0.174935	39.3933					0.304809
																										0.103371	30.0272	0.185198	28.0552					0.238777	24.4962	0.160824	27.4641				0.248954	23.1436	0.180163	39.0039					0.309384
																												0.198008	31.0103					0.171326	24.7972	0.15919	27.4498				0.294183	21.8129	0.17683	39.8591					0.327684
																												0.2001	31.8751					0.135182	25.8005	0.149712	31.8597				0.277582	20.7618	0.191013	41.1133					0.349907
																												0.18559	30.7786					0.158124	25.6261	0.138928	32.4808				0.284706	20.941	0.159771	41.3306					0.322194
																												0.213041	30.8144					0.182633	24.7064	0.14919	30.9113				0.302484	20.9888	0.160817	41.204					0.345266
																												0.188335	31.0198					0.15845	25.2224	0.157882	31.5228				0.28183	21.113	0.165523	41.4477					0.341475
																												0.197289	31.3734					0.167013	25.2869	0.126314	32.206				0.285752	20.9458	0.165523	41.5146					0.334155
																												0.200688	30.6902					0.173875	24.8664	0.119908	31.6327				0.28549	20.9983	0.168007	41.2208					0.344678
																												0.214871	30.6113					0.168843	25.0791	0.171542	31.5467				0.29366	20.4226	0.163627	41.5265					0.353371
																												0.202845	31.0413					0.158712	25.2558	0.149516	31.5061				0.291242	20.3868	0.167418	41.1754					0.360887
																												0.222061	30.8837					0.295836	26.4407	0.13298	31.5658				0.284837	23.7002							0.345331
																												0.241538	33.9128					0.200738	27.2171	0.161477	31.745				0.318758	23.1125							0.355593
																												0.220034	34.5076					0.16466	28.8439	0.150824	34.5209				0.331961	22.6443							0.346246
																												0.219185	33.7193					0.186097	29.5893	0.160431	34.8219				0.315425	23.8459							0.314874
																												0.220688	33.6715					0.202111	28.9634	0.142327	33.9189				0.318301	25.1789							0.350299
																												0.218074	33.6811					0.165444	29.0948						0.328431	24.9185							0.363109
																												0.228531	34.4121					0.197339	29.0064						0.314118	24.5148							0.356573
																												0.219708	33.9247					0.197797	28.8105						0.331373	25.0618							0.349907
																												0.228074	33.6357					0.203941	28.7364						0.336471	25.4011							0.37873
																												0.213956	34.4216					0.180999	29.348						0.342157	24.4431							0.366835
																												0.205786	34.6032																				0.359645
																												0.246701	37.2978																				0.364547
																												0.209904	38.3896																				0.363175
																												0.228204	36.9753
																												0.228989	37.2166
																												0.248466	37.0566
																												0.235329	37.8998
																												0.246636	37.0828
																												0.22644	36.9395
																												0.252779	37.3934
																												0.240623	37.1521
																												0.277224	40.143
[truncated: 11 more columns]

## Sheet: Figure 5
	Figure 5e Effect of Cys double mutations on Xkr4 activity (CuP)
	mean fluoresence intensity (MFI)
	aXkr4			E310C/D123C			E310C/V124C			E310C/G125C			E310C/T126C			D310C/D127C
	1st	2nd	3rd	1st	2nd	3rd	1st	2nd	3rd	1st	2nd	3rd	1st	2nd	3rd	1st	2nd	3rd
	1734	1643	2426	2320	2267	2381	2057	2019	2165	9724	9709	9664	3580	3602	3636	1859	1817	1976
	Figure 5h Effect of Cys double mutations on Xkr4 activity (I2)
	mean fluoresence intensity (MFI)
	aXkr4			E310C/D123C			E310C/V124C			E310C/G125C			E310C/T126C			D310C/D127C
	1st	2nd	3rd	1st	2nd	3rd	1st	2nd	3rd	1st	2nd	3rd	1st	2nd	3rd	1st	2nd	3rd
	518	500	980	606	614	977	480	434	711	4144	4313	4267	565	544	783	506	483	505

## Sheet: Supplementary Figure 1
	Supplementary figure 1b SDS-PAGE of purified XRCC4 and its mutants (CBB staining result of XRCC4/C is the same as Figure1b )

## Sheet: Supplementary Figure 3
	Supplementry figure 3c Dose-respose curves of aXkr4 Ala mutant activity (Ca2+)
	Mean fluoresence intensity (MFI)
	Ca2+ (mM)	Ca2+ (mM)	T307A				Ca2+ (mM)	S311A				Ca2+ (mM)	S339A
	0	0	165	137	120		0	95.4	93.6	94.6		0	94.8	90.8	87.8
	0.001	0.001	152	140	132		0.001	104	101	103		0.001	87.5	86.4	86.2
	0.01	0.01	132	131	129		0.01	178	172	172		0.01	95	91.2	91.7
	0.02	0.02	182	179	178		0.02	98.1	97.7	95.7		0.02	102	103	104
	0.04	0.04	210	212	209		0.04	106	104	103		0.04	128	129	126
	0.08	0.08	238	231	233		0.08	141	140	143		0.08	146	140	146
	0.1	0.1	239	236	235		0.1	129	114	118		0.1	130	151	143
	0.5	0.5	264	270	268		0.5	258	257	250		0.5	160	161	161
	1	1	267	262	258		1	554	559	544		1	172	187	177
	2	2	298	275	276		2	360	359	360		2	169	170	169
	5	5	246	247	247		5	627	638	597		5	173	173	168
	10	10	244	239	237		10	741	726	741		10	177	175	176

## Sheet: Supplementary Figure 5
	Supplementary figure 5b Thermostability of Xkr4ΔC										Supplementary figure 5d Thermostability of aXkr4
		Band intensity			Band intensity			Band intensity				Band intensity			Band intensity			Band intensity
	1st	dimer	monomer	2nd	dimer	monomer	3rd	dimer	monomer		1st	dimer	monomer	2nd	dimer	monomer	3rd	dimer	monomer
	4 ℃ EGTA	88490.8	14957.7		57339.1	11815.7		133760	57313.2		4 ℃ EGTA	151399	48510.9		108867	28408.7		69665.5	23823.6
	4 ℃ Ca2+	54602.3	10904.8		107301	11699.5		109918	33877.4		4 ℃ Ca2+	143330	23527.4		103369	21171.5		91039.2	32273.4
	16 ℃ EGTA	87022.5	40000.9		93889.1	30678.5		105926	41436.8		16 ℃ EGTA	122418	51445.6		74540.4	65327.2		73563.7	58874.4
	16 ℃ Ca2+	110116	34311		104266	36457.7		97965.4	31463.2		16 ℃ Ca2+	118302	24797.4		82099.3	34444.5		85406.6	41336.7
	25 ℃ EGTA	79286.2	64256.2		91344.4	57297.1		88525.2	70853.4		25 ℃ EGTA	123168	64041.9		71806.7	57476		78962.8	62231
	25 ℃ Ca2+	99183.3	58366.8		103334	43029.9		113646	53960.1		25 ℃ Ca2+	118264	39878.9		78106.5	22016.7		57725.6	41030
	37 ℃ EGTA	74057.4	70514.7		91151.2	63484.7		86680.5	80753.7		37 ℃ EGTA	84301.5	33751.1		59469.1	26183.8		45127.4	36679.1
	37 ℃ Ca2+	100350	74292.1		111296	83396.7		112700	83619.8		37 ℃ Ca2+	83231.3	22163.1		75467.4	28627.2		50767.6	34881.2
